# Supplementary material for: Exploring the 2′-Hydroxy-Chalcone Framework for the Development of Dual Antioxidant and Soybean Lipoxygenase Inhibitory Agents
Source: Molecules. 2021 May 8;26(9):2777. doi: 10.3390/molecules26092777 (PMC8125951; doi:10.3390/molecules26092777)
Supplement: Supplementary file 1 [file molecules-26-02777-s001.zip]

Archive with 1 entries (1 files):
- molecules-1104228-supplementary.pdf
